# Supplementary material for: Nutritional and Functional Enhancement of Chinese Steamed Bread Through Incorporation of Acheta domesticus and Antheraea pernyi Pupae Powders
Source: Foods. 2025 Nov 19;14(22):3956. doi: 10.3390/foods14223956 (PMC12652232; doi:10.3390/foods14223956)
Supplement: Supplementary file 1 [file foods-14-03956-s001.zip]

Archive with 1 entries (1 files):
- foods-3905818-supplementary.pdf
